# Supplementary material for: An Unprecedented Metal Distribution in Silica Nanoparticles Determined by Single-Particle Inductively Coupled Plasma Mass Spectrometry
Source: Nanomaterials (Basel). 2024 Apr 6;14(7):637. doi: 10.3390/nano14070637 (PMC11013762; doi:10.3390/nano14070637)
Supplement: Supplementary file 1 [file nanomaterials-14-00637-s001.zip]

Archive with 1 entries (1 files):
- nanomaterials-2937445-supplementary.pdf
